# Supplementary material for: Caffeine Release from Magneto-Responsive Hydrogels Controlled by External Magnetic Field and Calcium Ions and Its Effect on the Viability of Neuronal Cells
Source: Polymers (Basel). 2023 Mar 31;15(7):1757. doi: 10.3390/polym15071757 (PMC10097041; doi:10.3390/polym15071757)
Supplement: Supplementary file 1 [file polymers-15-01757-s001.zip]

Archive with 1 entries (1 files):
- polymers-2289575-supplementary.pdf
